# Supplementary material for: Prebiotic Galacto-Oligosaccharides Impact Stool Frequency and Fecal Microbiota in Self-Reported Constipated Adults: A Randomized Clinical Trial
Source: Nutrients. 2022 Jan 12;14(2):309. doi: 10.3390/nu14020309 (PMC8780623; doi:10.3390/nu14020309)
Supplement: Supplementary file 1 [file nutrients-14-00309-s001.zip]

Archive with 1 entries (1 files):
- nutrients-1523158-supplementary-done.pdf
